# Supplementary material for: A Portable One-Tube Assay Integrating RT-RPA and CRISPR/Cas12a for Rapid Visual Detection of Eurasian Avian-like H1N1 Swine Influenza Virus in the Field
Source: Viruses. 2025 Dec 28;18(1):47. doi: 10.3390/v18010047 (PMC12846607; doi:10.3390/v18010047)
Supplement: Supplementary file 1 [file viruses-18-00047-s001.zip]

Archive with 1 entries (1 files):
- viruses-4053961-supplementary.pdf
